# Supplementary material for: Role of methionine adenosyltransferase 2A in bovine preimplantation development and its associated genomic regions
Source: Sci Rep. 2017 Jun 19;7:3800. doi: 10.1038/s41598-017-04003-1 (PMC5476596; doi:10.1038/s41598-017-04003-1)
Supplement: Supplementary file 2 — Table S1 [file 41598_2017_4003_MOESM2_ESM.xls]

## Sheet: All_Nearest_Gene
Table S1. MAT2A-ChIP specific peaks and their nearest genes. The genes whose transcription start site (TSS) or transcription end site (TES) are <100 kb from the central point of the peak are listed in groups where appropriate and only one nearest gene is listed in the case of > 100 kb. The peak IDs correspond to those in the MAT2A-ChIP_1 sample.
Peak No.	MAT2A-ChIP specific against	Peak ID	Chr.	Peak Start	Peak End	Peak Center	Peak Length(bp)	Nearest Gene	Refseq_Protein	Regions	Distance from peak center to TSS or TES (kb) or intron number
1	Input and IgG control	174	chr10	88542507	88542800	8.85427e+07	294	GPATCH2L	NP_001095382	Downstream	20.0985
2		564	chr17	50737940	50738116	50738028	177	ZNF280B	NP_001071588	Upstream	513.511
3		658	chr18	50891799	50892075	50891937	277	ATP5SL	NP_001258937	Upstream	41.505
								B3GNT8	NP_001069508	Upstream	51.406
								BCKDHA	NP_776931	Downstream	53.568
								B9D2	NP_001035683	Upstream	97.264
4		660	chr18	50944828	50945376	50945102	549	ATP5SL	NP_001258937	Upstream	94.67
5		775	chr20	30286841	30287103	30286972	263	MRPS30	NP_001073063	Upstream	205.456
6		1030	chr27	26332156	26332294	26332225	139	WRN	NP_001137329	Intron	17th
7		1063		43574913	43575044	4.3575e+07	132	UBE2E2	NP_001178119	Downstream	1005.73
8		1195	chr3	13937382	13937518	13937450	137	LRRC71	NP_001098827	Downstream	35.673
								PEAR1	NP_001094770	Downstream	49.026
9		1251	chr4	28973801	28973929	28973865	129	ITGB8	NP_001179804	Upstream	150.716
10		1639	chr8	71209182	71209436	71209309	255	TNFRSF10D	NP_001095797	Intron	1st
								TNFRSF10D	NP_001095797	Downstream	16.547
								CHMP7	NP_001092589	Upstream	19.272
								LOXL2	NP_001092523	Downstream	69.273
11		1676	chr8	96227801	96227972	9.62279e+07	172	NIPSNAP3A	NP_001073767	Upstream	11.0285
								ABCA1	NP_001019864	Downstream	46.1485
12		1745	chr9	75704790	75705052	75704921	263	MAP3K5	NP_001137553	Intron	2nd
13		1788	chrX	19297079	19297278	1.92972e+07	200	ZNF75D	NP_001071511	Upstream	197.055
14		1913	chrX	38051898	38052183	3.8052e+07	286	VAMP7	NP_001069770	Downstream	107.463
15		1928	chrX	40851531	40851840	4.08517e+07	310	LOC100126053	NP_001099125	Downstream	273.207
16		1950	chrX	54381978	54382231	5.43821e+07	254	SYTL4	NP_001179362	Downstream	155.52
17		1965	chrX	56342532	56342788	56342660	257	NXF3	NP_001071520	Downstream	23.968
18		2007	chrX	64222255	64222570	6.42224e+07	316	PAK3	NP_001192465	Upstream	182.091
19		2025	chrX	65497910	65498036	65497973	127	TRPC5	NP_001160046	Upstream	48.054
20		2036	chrX	84275864	84276125	8.4276e+07	262	CXCR3	NP_001011673	Upstream	78.1455
21		2086	chrX	139593912	139594183	1.39594e+08	272	MID1	NP_001179751	Upstream	196.958
22		2088	chrX	139702630	139702946	139702788	317	MID1	NP_001179751	Upstream	88.217
1	IgG control	72	chr1	145305999	145306247	145306123	249	FAM207A	NP_001039573	Downstream	127.349
2		122	chr1	153217811	153217966	1.53218e+08	156	PIK3R4	NP_001093784	Upstream	15.6785
3		187	chr11	53712	54105	53908.5	394	ZC3H8	NP_001068759	Upstream	100.115
4		190	chr11	13095112	13095494	13095303	383	DYSF	NP_001095960	Intron	1st
								ZNF638	NP_001179405	Downstream	60.257
5		291	chr13	5355848	5356018	5355933	171	SRY	XP_015329440	Downstream	68.704
6		300	chr13	14640479	14640774	1.46406e+07	296	VAMP7	NP_001069770	Upstream	5.8525
7		326	chr13	75933132	75933394	75933263	263	OCSTAMP	NP_001268651	Downstream	33.077
								SLC13A3	NP_001073757	Downstream	45.737
								ELMO2	NP_001076860	Upstream	93.703
8		328	chr13	83066180	83066391	8.30663e+07	212	DOK5	NP_001069407	Downstream	261.837
9		366	chr14	454499	454672	454586	174	C14H8orf33	NP_001039618	Upstream	1032.78
10		398	chr14	682734	683035	682884	302	C14H8orf33	NP_001039618	Upstream	804.481
11		420	chr14	994690	994856	994773	167	C14H8orf33	NP_001039618	Upstream	492.593
12		468	chr14	83671284	83671785	8.36715e+07	502	DEPTOR	NP_001095782	Intron	1st
								DSCC1	NP_001192586	Upstream	17.0595
								TAF2	NP_001178070	Upstream	32.3515
13		485	chr15	41033589	41033742	4.10337e+07	154	PARVA	NP_001092614	Upstream	131.337
14		566	chr17	50815387	50815636	5.08155e+07	250	ZNF280B	NP_001071588	Upstream	436.027
15		801	chr21	2007986	2008249	2.00812e+06	264	UBE3A	NP_001091932	Downstream	338.692
16		869	chr23	9224984	9225200	9225092	217	DEF6	NP_001092464	Upstream	12.672
								PPARD	NP_001077105	Upstream	44.423
17		889	chr23	48068658	48069045	4.80689e+07	388	SSR1	NP_001095592	Downstream	196.918
18		997	chr26	40629785	40629946	4.06299e+07	162	SEC23IP	NP_001179888	Downstream	249.177
19		1049	chr27	28807360	28807630	28807495	271	RNF122	NP_001095390	Intron	1st
20		1052	chr27	28855601	28855914	2.88558e+07	314	RNF122	NP_001095390	Intron	1st
21		1105	chr29	194484	194658	194571	175	PANX1	NP_001232854	Downstream	396.161
22		1153	chr29	30306709	30306862	3.03068e+07	154	KIRREL3	NP_001071553	Intron	2nd
23		1161	chr29	30326468	30326583	3.03265e+07	116	KIRREL3	NP_001071553	Intron	2nd
24		1231	chr3	90643208	90643364	90643286	157	PLPP3	NP_001069941	Downstream	370.414
25		1232	chr3	95023668	95023932	95023800	265	NRDC	NP_001193920	Intron	1st
								MIR761		Upstream	21.241
								RAB3B	NP_776872	Downstream	38.456
								OSBPL9	NP_001068973	Downstream	99.624
26		1492	chr6	109300008	109300253	1.093e+08	246	MAEA	NP_001029587	Upstream	30.1335
								SPON2	NP_001039622	Upstream	71.8935
27		1496	chr7	82269	82567	82418	299	LOC100125913	NP_001098954	Downstream	171.07
28		1525	chr7	56586840	56587014	56586927	175	NR3C1	NP_001193563	Upstream	236.431
29		1738	chr9	65970955	65971217	65971086	263	CEP162	NP_001193522	Upstream	144.376
30		1808	chrX	35563523	35563801	35563662	279	NSDHL	NP_001030559	Downstream	150.399
31		1830	chrX	35978823	35979260	3.5979e+07	438	NSDHL	NP_001030559	Downstream	565.779
32		1844	chrX	36385530	36385749	3.63856e+07	220	KIR2DL5A(KIR2DL1)	NP_777165	Downstream	183.012
33		1849	chrX	36592445	36592720	3.65926e+07	276	KIR3DL1	NP_852116	Upstream	14.8135
								KIR2DL5A(KIR2DL1)	NP_777165	Upstream	22.1115
34		1858	chrX	36869616	36869938	36869777	323	KIR3DL1	NP_852116	Upstream	292.008
35		1956	chrX	55941306	55942157	5.59417e+07	852	BEX5	NP_001069203	Upstream	82.6535
36		2043	chrX	91194368	91194554	91194461	187	SYN1	NP_776616	Intron	8th
								ARAF	NP_001014964	Downstream	3.148
								TIMP1	NP_776896	Upstream	37.782
37		2050	chrX	102763856	102764208	102764032	353	ZNF674	NP_001095480	Downstream	87.677
1	Input	128	chr10	10105977	10106144	1.01061e+07	168	BHMT	NP_001011679	Upstream	21.7205
								DMGDH	NP_001192474	Upstream	39.1065
2		335	chr14	49926	50199	50062.5	274	C14H8orf33	NP_001039618	Upstream	1437.3
3		607	chr17	51421412	51422118	51421765	707	ZNF280B	NP_001071588	Intron	1st
								PRAME	NP_001232882	Upstream	41.401
4		878	chr23	26029184	26029607	2.60294e+07	424	BLA-DQB	NP_001029840	Upstream	166.351
5		961	chr25	32469534	32469692	32469613	159	RN45S		Downstream	0.103
								RN18S1		Downstream	23.365
6		973	chr26	4831584	4831831	4.83171e+06	248	C7H19orf52	NP_001093169	Upstream	423.293
7		974	chr26	4831896	4832060	4831978	165	C7H19orf52	NP_001093169	Upstream	423.023
8		1029	chr27	26327917	26328037	26327977	121	WRN	NP_001137329	Intron	17th
9		1271	chr4	61174850	61175082	61174966	233	MIR2887-1/2		Downstream	0.731
								MIR2887-1/2		Downstream	22.063
								MIR2904-1/2/3		Downstream	22.163
								AOAH	NP_001071564	Downstream	49.301
10		1485	chr6	89211024	89211156	89211090	133	ADAMTS3	NP_001179726	Intron	5th
11		1723	chr9	50003001	50003188	5.00031e+07	188	ASCC3	NP_001193047	Intron	32nd
12		1887	chrX	37766441	37766696	3.77666e+07	256	VAMP7	NP_001069770	Downstream	392.935
13		1888	chrX	37772078	37772442	37772260	365	VAMP7	NP_001069770	Downstream	387.243
14		1946	chrX	54098698	54099143	5.40989e+07	446	SYTL4	NP_001179362	Downstream	438.704
15		2014	chrX	64455712	64455973	6.44558e+07	262	PAK3	NP_001192465	Intron	1st
16		2028	chrX	83159813	83159983	83159898	171	HDAC8	NP_001069699	Upstream	68.565
17		2030	chrX	83912394	83912683	8.39125e+07	290	MGC152340	NP_001092664	Upstream	157.886
