# Supplementary material for: Role of methionine adenosyltransferase 2A in bovine preimplantation development and its associated genomic regions
Source: Sci Rep. 2017 Jun 19;7:3800. doi: 10.1038/s41598-017-04003-1 (PMC5476596; doi:10.1038/s41598-017-04003-1)
Supplement: Supplementary file 3 — Table S2 [file 41598_2017_4003_MOESM3_ESM.xls]

## Sheet: Significant BP GO terms
Table S2. Significant gene ontology terms for the biological process.
GO term	Description	Number in input list	Number in BG/Ref	p-value	FDR	Entries
GO:0032501	multicellular organismal process	21	180	4e-30	4e-28	// NP_001077105 // NP_001098827 // NP_001071588 // NP_776616 // NP_001069699 // NP_001019864 // NP_776872 // NP_001069203 // NP_001071520 // NP_001095960 // NP_001011673 // NP_001092464 // NP_001014964 // NP_001029587 // NP_001069508 // NP_001076860 // NP_001039622 // NP_001094770 // NP_001071553 // NP_001137329 // NP_776896
GO:0048731	system development	13	22	2.6e-26	1.3e-24	// NP_001077105 // NP_001069203 // NP_776896 // NP_776872 // NP_001071553 // NP_001011673 // NP_001092464 // NP_001014964 // NP_001029587 // NP_001069508 // NP_001039622 // NP_001094770 // NP_001069699
GO:0007275	multicellular organismal development	17	115	1e-25	3.1e-24	// NP_001077105 // NP_001069203 // NP_001071588 // NP_776896 // NP_776872 // NP_001071520 // NP_001071553 // NP_001011673 // NP_001092464 // NP_001014964 // NP_001029587 // NP_001069508 // NP_001069699 // NP_001039622 // NP_001094770 // NP_001095960 // NP_001137329
GO:0048856	anatomical structure development	14	41	1.2e-25	3.1e-24	// NP_001077105 // NP_001069203 // NP_001069699 // NP_776896 // NP_776872 // NP_001071553 // NP_001011673 // NP_001092464 // NP_001014964 // NP_001029587 // NP_001069508 // NP_001039622 // NP_001094770 // NP_001095960
GO:0032502	developmental process	19	203	2.3e-25	4.6e-24	// NP_001077105 // NP_001069203 // NP_001071588 // NP_001092523 // NP_776872 // NP_001069699 // NP_001071520 // NP_001071553 // NP_001011673 // NP_001092464 // NP_001014964 // NP_001029587 // NP_001069508 // NP_001076860 // NP_001039622 // NP_001094770 // NP_001095960 // NP_001137329 // NP_776896
GO:0030154	cell differentiation	11	11	4e-24	6.7e-23	// NP_001077105 // NP_001069203 // NP_776896 // NP_776872 // NP_001071553 // NP_001029587 // NP_001069508 // NP_001076860 // NP_001039622 // NP_001094770 // NP_001069699
GO:0048869	cellular developmental process	11	29	1.3e-20	1.8e-19	// NP_001077105 // NP_001069203 // NP_776896 // NP_776872 // NP_001071553 // NP_001029587 // NP_001069508 // NP_001076860 // NP_001039622 // NP_001094770 // NP_001069699
GO:0048518	positive regulation of biological process	10	24	3.8e-19	4.9e-18	// NP_001077105 // NP_001098827 // NP_776872 // NP_776896 // NP_001019864 // NP_001095797 // NP_001069203 // NP_001011673 // NP_001094770 // NP_776931
GO:0009653	anatomical structure morphogenesis	9	23	4.2e-17	4.8e-16	// NP_001069699 // NP_776896 // NP_776872 // NP_001071553 // NP_001014964 // NP_001069508 // NP_001039622 // NP_001094770 // NP_001095960
GO:0048513	organ development	8	18	1.2e-15	1.2e-14	// NP_001077105 // NP_776896 // NP_776872 // NP_001071553 // NP_001011673 // NP_001014964 // NP_001029587 // NP_001069699
GO:0050896	response to stimulus	17	504	1.8e-15	1.7e-14	// NP_001077105 // NP_777165 // NP_001098827 // NP_776896 // NP_001071564 // NP_001019864 // NP_776872 // NP_001137329 // NP_001011673 // NP_001092464 // NP_001014964 // NP_001094770 // NP_001039622 // NP_001069770 // NP_001069699 // NP_776931 // NP_852116
GO:0048522	positive regulation of cellular process	7	20	3.2e-13	2.7e-12	// NP_001077105 // NP_001069203 // NP_776896 // NP_001019864 // NP_001095797 // NP_001011673 // NP_776931
GO:0042221	response to chemical stimulus	8	44	5.5e-13	4.2e-12	// NP_001077105 // NP_001098827 // NP_776896 // NP_001019864 // NP_776872 // NP_001011673 // NP_001014964 // NP_776931
GO:0003008	system process	8	47	8.8e-13	6.3e-12	// NP_001077105 // NP_001019864 // NP_776872 // NP_001071553 // NP_001011673 // NP_001069508 // NP_776616 // NP_001095960
GO:0046903	secretion	7	24	9.5e-13	6.4e-12	// NP_001077105 // NP_001019864 // NP_776872 // NP_001095782 // NP_001071553 // NP_776616 // NP_001069770
GO:0009628	response to abiotic stimulus	6	13	4.7e-12	3e-11	// NP_001077105 // NP_776896 // NP_001019864 // NP_776872 // NP_001137329 // NP_001069770
GO:0048519	negative regulation of biological process	7	39	1.9e-11	1.1e-10	// NP_001077105 // NP_001071564 // NP_001069203 // NP_776896 // NP_001095797 // NP_001014964 // NP_001069699
GO:0010033	response to organic substance	5	5	2e-11	1.1e-10	// NP_001077105 // NP_001098827 // NP_776931 // NP_001019864 // NP_776896
GO:0065008	regulation of biological quality	10	173	2.1e-11	1.1e-10	// NP_001077105 // NP_001093784 // NP_776896 // NP_001019864 // NP_776872 // NP_001095782 // NP_001137329 // NP_001011673 // NP_001029587 // NP_776616
GO:0009605	response to external stimulus	7	48	7e-11	3.6e-10	// NP_001071564 // NP_776896 // NP_001019864 // NP_776872 // NP_001011673 // NP_001069699 // NP_776931
GO:0012501	programmed cell death	8	87	8.2e-11	3.8e-10	// NP_001077105 // NP_001069203 // NP_776896 // NP_001095797 // NP_001137329 // NP_001014964 // NP_001029587 // NP_001076860
GO:0006915	apoptosis	8	87	8.2e-11	3.8e-10	// NP_001077105 // NP_001069203 // NP_776896 // NP_001095797 // NP_001137329 // NP_001014964 // NP_001029587 // NP_001076860
GO:0032940	secretion by cell	6	24	1e-10	4.3e-10	// NP_001077105 // NP_001019864 // NP_776872 // NP_001095782 // NP_776616 // NP_001069770
GO:0032879	regulation of localization	5	8	1e-10	4.3e-10	// NP_001077105 // NP_001019864 // NP_776872 // NP_001095782 // NP_776616
GO:0016265	death	8	91	1.1e-10	4.4e-10	// NP_001077105 // NP_001069203 // NP_776896 // NP_001095797 // NP_001137329 // NP_001014964 // NP_001029587 // NP_001076860
GO:0008219	cell death	8	91	1.1e-10	4.4e-10	// NP_001077105 // NP_001069203 // NP_776896 // NP_001095797 // NP_001137329 // NP_001014964 // NP_001029587 // NP_001076860
GO:0002376	immune system process	10	213	1.4e-10	5.2e-10	// NP_777165 // NP_001098827 // NP_776896 // NP_001071553 // NP_001011673 // NP_001092464 // NP_001029587 // NP_001039622 // NP_001069770 // NP_001069699
GO:0051641	cellular localization	10	213	1.4e-10	5.2e-10	// NP_001077105 // NP_001093784 // NP_001092589 // NP_001019864 // NP_776872 // NP_001095782 // NP_001071520 // NP_001071553 // NP_776616 // NP_001069770
GO:0016044	cellular membrane organization	6	26	1.5e-10	5.3e-10	// NP_001019864 // NP_776872 // NP_001095960 // NP_001069770 // NP_001076860 // NP_001094770
GO:0006897	endocytosis	5	10	2.4e-10	7.7e-10	// NP_001076860 // NP_001069770 // NP_001019864 // NP_776872 // NP_001094770
GO:0010324	membrane invagination	5	10	2.4e-10	7.7e-10	// NP_001076860 // NP_001069770 // NP_001019864 // NP_776872 // NP_001094770
GO:0016043	cellular component organization	13	566	8.5e-10	2.7e-09	// NP_001077105 // NP_001076860 // NP_001069699 // NP_001019864 // NP_776872 // NP_001095960 // NP_001092464 // NP_001014964 // NP_001069508 // NP_001094770 // NP_001039622 // NP_001069770 // NP_001137329
GO:0048523	negative regulation of cellular process	6	36	8.7e-10	2.7e-09	// NP_001077105 // NP_001069203 // NP_776896 // NP_001095797 // NP_001014964 // NP_001069699
GO:0006950	response to stress	10	275	1.6e-09	4.7e-09	// NP_001077105 // NP_777165 // NP_001098827 // NP_776896 // NP_001071564 // NP_001011673 // NP_001014964 // NP_001069770 // NP_001069699 // NP_852116
GO:0033036	macromolecule localization	9	203	2.2e-09	6.4e-09	// NP_001077105 // NP_001093784 // NP_001092589 // NP_001019864 // NP_776872 // NP_001068973 // NP_001071520 // NP_001069770 // NP_001071553
GO:0050877	neurological system process	6	43	2.3e-09	6.4e-09	// NP_001077105 // NP_001019864 // NP_776872 // NP_001011673 // NP_001069508 // NP_776616
GO:0051649	establishment of localization in cell	9	206	2.5e-09	6.8e-09	// NP_001077105 // NP_001092589 // NP_001019864 // NP_776872 // NP_001095782 // NP_001071520 // NP_001071553 // NP_776616 // NP_001069770
GO:0051179	localization	17	1279	3.9e-09	1e-08	// NP_001077105 // NP_001093784 // NP_001076860 // NP_776616 // NP_001073757 // NP_001092589 // NP_001019864 // NP_776872 // NP_001095782 // NP_001071520 // NP_001068973 // NP_001011673 // NP_001094770 // NP_001095390 // NP_001069770 // NP_001011679 // NP_001071553
GO:0016192	vesicle-mediated transport	7	108	1.4e-08	3.5e-08	// NP_001076860 // NP_001092589 // NP_001019864 // NP_776872 // NP_001095782 // NP_001069770 // NP_001094770
GO:0006810	transport	16	1263	2.7e-08	6.6e-08	// NP_001077105 // NP_001093784 // NP_001076860 // NP_776616 // NP_001073757 // NP_001092589 // NP_001019864 // NP_776872 // NP_001095782 // NP_001071520 // NP_001068973 // NP_001094770 // NP_001095390 // NP_001069770 // NP_001011679 // NP_001071553
GO:0051234	establishment of localization	16	1263	2.7e-08	6.6e-08	// NP_001077105 // NP_001093784 // NP_001076860 // NP_776616 // NP_001073757 // NP_001092589 // NP_001019864 // NP_776872 // NP_001095782 // NP_001071520 // NP_001068973 // NP_001094770 // NP_001095390 // NP_001069770 // NP_001011679 // NP_001071553
GO:0000003	reproduction	5	44	1.4e-07	3.3e-07	// NP_001077105 // NP_001076860 // NP_776872 // NP_001069699 // NP_001095960
GO:0022414	reproductive process	5	44	1.4e-07	3.3e-07	// NP_001077105 // NP_001076860 // NP_776872 // NP_001069699 // NP_001095960
GO:0042981	regulation of apoptosis	5	57	4.7e-07	1e-06	// NP_001069203 // NP_001095797 // NP_001014964 // NP_776896 // NP_001137329
GO:0010941	regulation of cell death	5	57	4.7e-07	1e-06	// NP_001069203 // NP_001095797 // NP_001014964 // NP_776896 // NP_001137329
GO:0043067	regulation of programmed cell death	5	57	4.7e-07	1e-06	// NP_001069203 // NP_001095797 // NP_001014964 // NP_776896 // NP_001137329
GO:0042592	homeostatic process	6	116	5.8e-07	1.2e-06	// NP_001077105 // NP_776896 // NP_001019864 // NP_001137329 // NP_001011673 // NP_001029587
GO:0007242	intracellular signaling cascade	10	557	1e-06	2.1e-06	// NP_001077105 // NP_001098827 // NP_776872 // NP_776896 // NP_001019864 // NP_001095797 // NP_001095782 // NP_001011673 // NP_001014964 // NP_001076860
GO:0006952	defense response	6	141	1.7e-06	3.6e-06	// NP_777165 // NP_001098827 // NP_001071564 // NP_001011673 // NP_001069699 // NP_852116
GO:0046907	intracellular transport	6	182	7.2e-06	1.4e-05	// NP_001092589 // NP_001019864 // NP_776872 // NP_001071553 // NP_001069770 // NP_001071520
GO:0045184	establishment of protein localization	6	189	8.8e-06	1.7e-05	// NP_001093784 // NP_001092589 // NP_001019864 // NP_776872 // NP_001071553 // NP_001069770
GO:0015031	protein transport	6	189	8.8e-06	1.7e-05	// NP_001093784 // NP_001092589 // NP_001019864 // NP_776872 // NP_001071553 // NP_001069770
GO:0065007	biological regulation	24	4250	9.4e-06	1.8e-05	// NP_777165 // NP_001098827 // NP_001093784 // NP_776872 // NP_001069203 // NP_776616 // NP_001019864 // NP_001071553 // NP_001011673 // NP_001014964 // NP_001029587 // NP_001095480 // NP_001011679 // NP_001077105 // NP_001071588 // NP_001095782 // NP_001137329 // NP_001094770 // NP_001095797 // NP_001076860 // NP_001069699 // NP_001071564 // NP_776896 // NP_776931
GO:0008104	protein localization	6	199	1.2e-05	2.2e-05	// NP_001093784 // NP_001092589 // NP_001019864 // NP_776872 // NP_001071553 // NP_001069770
GO:0006955	immune response	6	209	1.5e-05	2.8e-05	// NP_777165 // NP_001098827 // NP_001092464 // NP_001039622 // NP_001069770 // NP_001069699
GO:0006996	organelle organization	8	459	1.8e-05	3.3e-05	// NP_001019864 // NP_776872 // NP_001137329 // NP_001092464 // NP_001014964 // NP_001069770 // NP_001076860 // NP_001069699
GO:0009987	cellular process	32	7853	4.7e-05	8.3e-05	// NP_777165 // NP_001098827 // NP_001093784 // NP_001092589 // NP_776872 // NP_001069203 // NP_001069508 // NP_001095480 // NP_001039622 // NP_001071553 // NP_001019864 // NP_776896 // NP_001095960 // NP_001011673 // NP_001014964 // NP_001029587 // NP_001094770 // NP_001011679 // NP_001077105 // NP_001071588 // NP_001095782 // NP_001137329 // NP_001095797 // NP_001069770 // NP_001069699 // NP_00…
GO:0050789	regulation of biological process	22	4144	9.6e-05	0.00017	// NP_777165 // NP_001098827 // NP_776872 // NP_001069203 // NP_776616 // NP_001019864 // NP_001071553 // NP_001011673 // NP_001014964 // NP_001095480 // NP_001011679 // NP_001077105 // NP_001071588 // NP_001095782 // NP_001137329 // NP_001094770 // NP_001095797 // NP_001076860 // NP_001069699 // NP_001071564 // NP_776896 // NP_776931
GO:0031323	regulation of cellular metabolic process	11	1162	0.00011	0.00019	// NP_001077105 // NP_001098827 // NP_001071588 // NP_776896 // NP_001019864 // NP_001095782 // NP_001014964 // NP_001095480 // NP_001011679 // NP_001069699 // NP_776931
GO:0019222	regulation of metabolic process	11	1216	0.00016	0.00027	// NP_001077105 // NP_001098827 // NP_001071588 // NP_776896 // NP_001019864 // NP_001095782 // NP_001014964 // NP_001095480 // NP_001011679 // NP_001069699 // NP_776931
GO:0010646	regulation of cell communication	5	215	0.00022	0.00037	// NP_001077105 // NP_001095797 // NP_776872 // NP_776896 // NP_776616
GO:0043170	macromolecule metabolic process	20	3735	0.00025	0.0004	// NP_001077105 // NP_001093784 // NP_001098827 // NP_001071588 // NP_001092523 // NP_001071564 // NP_001019864 // NP_776872 // NP_001095782 // NP_001071553 // NP_001092464 // NP_001014964 // NP_001069508 // NP_001095480 // NP_001094770 // NP_001011679 // NP_001137329 // NP_776931 // NP_001069699 // NP_776896
GO:0007264	small GTPase mediated signal transduction	6	362	0.0003	0.00048	// NP_776896 // NP_001019864 // NP_776872 // NP_001095782 // NP_001014964 // NP_001076860
GO:0044237	cellular metabolic process	20	3786	0.0003	0.00048	// NP_001077105 // NP_001093784 // NP_001098827 // NP_001071588 // NP_001092523 // NP_001071564 // NP_001019864 // NP_776872 // NP_001095782 // NP_001071553 // NP_001092464 // NP_001014964 // NP_001069508 // NP_001095480 // NP_001094770 // NP_001011679 // NP_001137329 // NP_776931 // NP_001069699 // NP_776896
GO:0006629	lipid metabolic process	5	232	0.00031	0.00049	// NP_001077105 // NP_001071564 // NP_001019864 // NP_776931 // NP_001068973
GO:0044260	cellular macromolecule metabolic process	18	3179	0.00032	0.00049	// NP_001077105 // NP_001093784 // NP_001098827 // NP_001071588 // NP_001092523 // NP_001071564 // NP_001019864 // NP_776872 // NP_001071553 // NP_001092464 // NP_001014964 // NP_001069508 // NP_001095480 // NP_001011679 // NP_001137329 // NP_776931 // NP_001069699 // NP_776896
GO:0051171	regulation of nitrogen compound metabolic process	10	1113	0.00037	0.00056	// NP_001077105 // NP_001098827 // NP_001071588 // NP_776896 // NP_001019864 // NP_001014964 // NP_001095480 // NP_001011679 // NP_001069699 // NP_776931
GO:0022610	biological adhesion	5	254	0.00047	0.00069	// NP_001039622 // NP_001011673 // NP_001029587 // NP_001092523 // NP_001071553
GO:0007155	cell adhesion	5	254	0.00047	0.00069	// NP_001039622 // NP_001011673 // NP_001029587 // NP_001092523 // NP_001071553
GO:0080090	regulation of primary metabolic process	10	1181	0.00059	0.00085	// NP_001077105 // NP_001098827 // NP_001071588 // NP_776896 // NP_001019864 // NP_001014964 // NP_001095480 // NP_001011679 // NP_001069699 // NP_776931
GO:0006807	nitrogen compound metabolic process	13	1927	0.00065	0.00092	// NP_001077105 // NP_001098827 // NP_001071588 // NP_776896 // NP_001019864 // NP_001137329 // NP_001092464 // NP_001014964 // NP_001069508 // NP_001095480 // NP_001011679 // NP_001069699 // NP_776931
GO:0044238	primary metabolic process	21	4390	0.00078	0.0011	// NP_001077105 // NP_001093784 // NP_001098827 // NP_001071588 // NP_001092523 // NP_001071564 // NP_001019864 // NP_776872 // NP_001095782 // NP_001071553 // NP_001092464 // NP_001014964 // NP_001069699 // NP_001069508 // NP_001095480 // NP_001094770 // NP_001011679 // NP_001068973 // NP_776931 // NP_001137329 // NP_776896
GO:0006464	protein modification process	8	865	0.0013	0.0018	// NP_001093784 // NP_001092523 // NP_001019864 // NP_776872 // NP_001014964 // NP_001069508 // NP_001011679 // NP_001069699
GO:0043412	macromolecule modification	8	888	0.0016	0.0021	// NP_001093784 // NP_001092523 // NP_001019864 // NP_776872 // NP_001014964 // NP_001069508 // NP_001011679 // NP_001069699
GO:0019219	regulation of nucleobase, nucleoside, nucleotide and nucleic acid metabolic process	9	1111	0.0016	0.0022	// NP_001077105 // NP_001098827 // NP_001071588 // NP_776896 // NP_001019864 // NP_001095480 // NP_001014964 // NP_001069699 // NP_776931
GO:0009889	regulation of biosynthetic process	9	1118	0.0017	0.0022	// NP_001077105 // NP_001098827 // NP_001071588 // NP_776896 // NP_001019864 // NP_001095480 // NP_001014964 // NP_001069699 // NP_776931
GO:0031326	regulation of cellular biosynthetic process	9	1117	0.0017	0.0022	// NP_001077105 // NP_001098827 // NP_001071588 // NP_776896 // NP_001019864 // NP_001095480 // NP_001014964 // NP_001069699 // NP_776931
GO:0060255	regulation of macromolecule metabolic process	9	1185	0.0025	0.0032	// NP_001077105 // NP_001098827 // NP_001071588 // NP_776896 // NP_001019864 // NP_001095480 // NP_001014964 // NP_001069699 // NP_776931
GO:0050794	regulation of cellular process	19	4077	0.0025	0.0032	// NP_001077105 // NP_777165 // NP_001098827 // NP_001071588 // NP_776872 // NP_776896 // NP_001019864 // NP_001095797 // NP_776616 // NP_001069203 // NP_001095782 // NP_001011673 // NP_001014964 // NP_001076860 // NP_001095480 // NP_001011679 // NP_001137329 // NP_776931 // NP_001069699
GO:0006139	nucleobase, nucleoside, nucleotide and nucleic acid metabolic process	11	1781	0.0039	0.0049	// NP_001077105 // NP_001098827 // NP_001071588 // NP_776896 // NP_001019864 // NP_001137329 // NP_001092464 // NP_001095480 // NP_001014964 // NP_001069699 // NP_776931
GO:0044249	cellular biosynthetic process	12	2165	0.006	0.0074	// NP_001077105 // NP_001098827 // NP_001071588 // NP_776896 // NP_001019864 // NP_001137329 // NP_001014964 // NP_001069508 // NP_001095480 // NP_001011679 // NP_001069699 // NP_776931
GO:0045449	regulation of transcription	8	1106	0.006	0.0074	// NP_001077105 // NP_001098827 // NP_001071588 // NP_001019864 // NP_001095480 // NP_001014964 // NP_001069699 // NP_776931
GO:0044267	cellular protein metabolic process	10	1630	0.0065	0.0077	// NP_001093784 // NP_001092523 // NP_001019864 // NP_776872 // NP_001071553 // NP_001014964 // NP_001069508 // NP_001011679 // NP_001069699 // NP_776896
GO:0010556	regulation of macromolecule biosynthetic process	8	1117	0.0064	0.0077	// NP_001077105 // NP_001098827 // NP_001071588 // NP_001019864 // NP_001095480 // NP_001014964 // NP_001069699 // NP_776931
GO:0010468	regulation of gene expression	8	1120	0.0065	0.0077	// NP_001077105 // NP_001098827 // NP_001071588 // NP_001019864 // NP_001095480 // NP_001014964 // NP_001069699 // NP_776931
GO:0008152	metabolic process	21	5163	0.0072	0.0085	// NP_001077105 // NP_001093784 // NP_001098827 // NP_001071588 // NP_001092523 // NP_001071564 // NP_001019864 // NP_776872 // NP_001095782 // NP_001071553 // NP_001092464 // NP_001014964 // NP_001069699 // NP_001069508 // NP_001095480 // NP_001094770 // NP_001011679 // NP_001068973 // NP_776931 // NP_001137329 // NP_776896
GO:0009058	biosynthetic process	12	2236	0.0077	0.009	// NP_001077105 // NP_001098827 // NP_001071588 // NP_776896 // NP_001019864 // NP_001137329 // NP_001014964 // NP_001069508 // NP_001095480 // NP_001011679 // NP_001069699 // NP_776931
GO:0006350	transcription	8	1172	0.0085	0.0097	// NP_001077105 // NP_001098827 // NP_001071588 // NP_001019864 // NP_001095480 // NP_001014964 // NP_001069699 // NP_776931
GO:0006355	regulation of transcription, DNA-dependent	7	959	0.0099	0.011	// NP_001077105 // NP_001071588 // NP_001019864 // NP_001095480 // NP_001014964 // NP_001069699 // NP_776931
GO:0051252	regulation of RNA metabolic process	7	959	0.0099	0.011	// NP_001077105 // NP_001071588 // NP_001019864 // NP_001095480 // NP_001014964 // NP_001069699 // NP_776931
GO:0006351	transcription, DNA-dependent	7	990	0.012	0.013	// NP_001077105 // NP_001071588 // NP_001019864 // NP_001095480 // NP_001014964 // NP_001069699 // NP_776931
GO:0032774	RNA biosynthetic process	7	995	0.012	0.013	// NP_001077105 // NP_001071588 // NP_001019864 // NP_001095480 // NP_001014964 // NP_001069699 // NP_776931
GO:0019538	protein metabolic process	11	2147	0.016	0.017	// NP_001093784 // NP_001092523 // NP_001019864 // NP_776872 // NP_001071553 // NP_001092464 // NP_001014964 // NP_001069508 // NP_001011679 // NP_001069699 // NP_776896
GO:0034645	cellular macromolecule biosynthetic process	10	1864	0.016	0.017	// NP_001077105 // NP_001098827 // NP_001071588 // NP_001019864 // NP_001137329 // NP_001014964 // NP_001069508 // NP_001095480 // NP_001069699 // NP_776931
GO:0009059	macromolecule biosynthetic process	10	1868	0.016	0.017	// NP_001077105 // NP_001098827 // NP_001071588 // NP_001019864 // NP_001137329 // NP_001014964 // NP_001069508 // NP_001095480 // NP_001069699 // NP_776931
GO:0016070	RNA metabolic process	7	1181	0.028	0.029	// NP_001077105 // NP_001071588 // NP_001019864 // NP_001095480 // NP_001014964 // NP_001069699 // NP_776931
GO:0043687	post-translational protein modification	5	708	0.033	0.034	// NP_001093784 // NP_001011679 // NP_776872 // NP_001014964 // NP_001069699
